# Supplementary material for: A cocktail nanovaccine targeting key entry glycoproteins elicits high neutralizing antibody levels against EBV infection
Source: Nat Commun. 2024 Jun 21;15:5310. doi: 10.1038/s41467-024-49546-w (PMC11192767; doi:10.1038/s41467-024-49546-w)
Supplement: Supplementary file 4 — Source Data [file 41467_2024_49546_MOESM4_ESM.xlsx]

## Sheet: Figure1
A	gp350
	4.63358	4.3201	4.57873	4.23686	4.88392	4.50288	4.66436	4.2307	4.48598	4.39844	4.85543	4.66664	4.9479	4.85982	4.51271	4.74163	4.77121	4.73196	4.26642	4.71194	4.45379	4.51594	4.05461	4.9209	5.19208	4.54397	5.02377	4.14148	4.37683	5.25376	5.4456	4.95964
	gHgL
	4.63603	4.84197	4.47903	4.65512	5.53851	4.67341	5.03591	4.4962	4.94311	4.82494	4.55175	4.88224	4.56378	4.90309	4.87133	4.66891	4.81212	4.95964	4.81212	4.67564	4.77121	4.83431	4.14903	4.60571	4.96994	4.79723	4.83585	4.54094	4.37794	4.82336	4.97772	4.62113
	gB
	4.72803	4.94431	4.335	4.80721	4.96653	4.69096	5.1107	4.88803	5.02377	4.87866	5.03892	5.07234	5.0054	5.40312	4.83276	5.20412	5.0463	4.989	4.85278	5.17969	5.07918	4.91973	4.50288	4.86034	4.91315	4.95725	5.15761	4.63603	4.85278	5.03141	5.51983	5.06685
	gp42
	4.73	4.41903	4.72605	4.48252	4.427	4.76942	4.72006	4.28506	4.58973	4.67341	4.69947	4.57313	4.32513	4.96994	4.58973	4.6186	4.32513	4.74544	4.51914	4.0157	4.41903	4.587	4.31503	4.42303	4.65745	4.67116	5.02708	4.49282	4.56745	4.3201	4.93827	4.54697
B	B cell
left panel	2.283	1.277	1.642	1.623	2.116	1.178	1.719	1.038	1.581	0.9804	2.012	2.307	2.206	2.172	1.503	1.966	1.83	2.182	1	2.176	1.763	1.2	1.105	2.859	1.894	1.42	1.573	1.146	1.255	2.203	2.763	2.457
B	Epithelial cell
right panel	1.545	1.918	1.75	1.853	1.917	1.597	2.139	1.597	2.308	1.484	2.09	2.091	2.151	2.509	1.747	2.232	1.981	1.977	1.421	2.079	2.154	2.039	1.542	1.914	2.305	1.813	2.46	1.64	1.899	1.998	2.86	1.575
C	gp350
left panel	47.9427	42.9609	30.6822	29.3183	33.6868	45.3034	35.5376	36.4979	42.7418	38.0732	30.7796	46.0023	24.0776	48.2537	30.0014	41.7162	21.2971	57.9714	39.9062	29.4291	36.4309	39.9368	46.6016	40.0852	17.4838	33.0249	22.1165	37.5417	49.9823	46.9485	37.8983	46.7723
	gHgL
	27.8558	15.9906	37.9498	26.3152	28.8505	8.926	25.3268	25.8061	6.37	13.6402	8.92225	16.762	16.1428	14.0636	9.77816	16.445	15.6438	10.412	18.5945	12.993	13.8057	24.3109	21.2132	5.86317	15.5271	14.4535	10.9472	23.2691	13.7265	8.94109	9.38266	10.7495
	gB
	14.8663	17.6483	27.2045	12.7962	26.602	34.006	24.8364	13.3344	26.3894	27.7077	12.5259	18.0078	28.6381	20.7978	10.9104	32.6578	24.9214	28.0749	26.2477	30.7883	27.3085	29.7597	27.3662	26.1828	24.0111	26.593	21.6069	17.0219	27.2061	12.3535	11.6776	31.7617
	gp42
	7.68008	17.8392	4.14869	26.6423	8.52361	12.0594	13.3484	18.2879	19.0008	13.1466	32.3443	10.6517	25.2873	14.9911	36.9034	4.71301	31.1299	2.71921	14.3943	20.8834	20.5684	5.08458	2.71647	20.0599	33.4353	13.3906	45.7583	20.0652	7.68966	6.02231	29.3916	3.4927
C	gp350
right panel	8.76214	0.676058	0.789234	0.928426	2.10722	2.6206	1.00093	5.90141	0.748576	2.62933	0.332868	1.58658	1.77331	3.25106	2.36984	1.53262	4.28998	1.50557	12.4845	6.16336	1.72821	2.02991	3.11855	1.80032	3.12187	4.81929	1.48069	8.10541	1.08807	1.27847	0.347513	7.00801
	gHgL
	61.478	52.3111	40.463	66.0074	47.8577	37.8524	55.4482	53.7268	55.917	39.9021	60.0538	45.1136	61.8912	32.6182	45.4948	38.8279	35.2171	44.2743	36.2387	46.9994	42.0826	38.5311	45.1319	23.6906	55.21	59.7092	37.3306	48.5701	32.3481	40.2875	22.4335	41.1659
	gB
	35.6895	30.4563	38.9172	21.501	33.1077	19.5208	31.6889	28.031	14.2854	24.8417	22.7699	18.6256	37.5894	36.8278	25.5754	31.6892	19.2291	28.6387	29.3111	21.1008	19.1532	20.3872	32.7608	24.6126	36.0777	30.061	33.4443	13.0631	31.6574	20.1659	14.9226	42.662
	gp42
	3.56341	2.7921	7.83062	2.8979	1.02249	3.14175	5.24331	5.78711	1.57784	3.49327	6.44095	2.24623	0.980541	3.87695	5.76711	1.41185	3.12336	2.3152	7.25255	1.80896	1.51051	9.3095	7.64264	1.16856	1.77522	4.52298	4.31678	1.60573	3.43873	2.80241	1.46233	4.50833
E	Size(nm)	NP-gHgL	NP-gp42	NP-gB
	0.4	0	0	0
	0.463	0	0	0
	0.536	0	0	0
	0.621	0	0	0
	0.719	0	0	0
	0.833	0	0	0
	0.965	0	0	0
	1.12	0	0	0
	1.29	0	0	0
	1.5	0	0	0
	1.74	0	0	0
	2.01	0	0	0
	2.33	0	0	0
	2.7	0	0	0
	3.12	0	0	0
	3.62	0	0	0
	4.19	0	0	0
	4.85	0	0	0
	5.61	0	0	0
	6.5	0	0	0
	7.53	0	0	0
	8.72	0	0	0
	10.1	0	0	0
	11.7	0	0	0
	13.5	0	0	0
	15.7	0	0	0
	18.2	0	0	0
	21	0	0	0
	24.4	0	0	0
	28.2	0	0	0
	32.7	0	0.168	0
	37.8	3.07	4.56	0
	43.8	12.1	14.6	3.95
	50.7	20.8	21.7	14.3
	58.8	22	20.9	22.6
	68.1	17.3	15.7	22.1
	78.8	11.3	10.2	16.2
	91.3	6.54	5.89	9.95
	106	3.49	3.16	5.47
	122	1.77	1.61	2.81
	142	0.873	0.793	1.39
	164	0.436	0.39	0.687
	190	0.222	0.192	0.346
	220	0.105	0.0852	0.161
	255	0.0417	0.03	0.0631
	295	0.0138	0.00779	0.0205
	342	0.00337	0.0011	0.00495
	396	0.000456	0	0.000667
	459	0	0	0
	531	0	0	0
	615	0	0	0
	712	0	0	0
	825	0	0	0
	955	0	0	0
	1110	0	0	0
	1280	0	0	0
	1480	0	0	0
	1720	0	0	0
	1990	0	0	0
	2300	0	0	0
	2670	0	0	0
	3090	0	0	0
	3580	0	0	0
	4150	0	0	0
	4800	0	0	0
	5560	0	0	0
	6440	0	0	0
	7460	0	0	0
	8630	0	0	0
G		NP-gp42			NP-gHgL			NP-gB					NP-gp42			NP-gHgL			NP-gB					NP-gp42			NP-gHgL			NP-gB
	CpG(%)	0.0945874	0.0859731	0.11883	0.045367	0.05912	0.064342	0.097634	0.06963	0.06452		MPLA(%)	0.0118887	0.011731	0.013225	0.011708	0.00934	0.0097416	0.010913	0.010989	0.0108837		protein(%)	5.49527	4.09162	4.85585	8.45357	9.37858	8.22815	18.2454	12.2457	11.5783
H	time(h)	NP-gp42(%)			NP-gHgL(%)			NP-gB(%)
	0	5.49527	4.09162	4.85585	8.45357	9.37858	8.22815	18.2454	12.2457	11.5783
	1	23.769	22.3012	25.8553	12.9075	14.5586	15.6897	31.4785	31.1092	24.9728
	3	32.489	29.9421	35.7218	25.5104	25.5614	28.2842	50.986	53.9398	45.5436
	6	42.4178	40.7774	47.2535	47.6203	52.7802	43.0991	69.4474	66.2474	60.6017
	12	53.4539	53.728	68.7378	65.8183	70.7719	60.8336	83.9406	82.5867	77.9674
	24	77.9888	67.8161	80.7269	93.0292	92.6422	80.9623	97.3031	95.9493	90.3625
	48	81.1401	80.8379	88.9797	94.1833	98.7241	92.1023	99.3075	98.0767	91.0711
I	time(h)	NP-gp42(%)			NP-gHgL(%)			NP-gB(%)
	0	0.0945874	0.0859731	0.11883	0.045367	0.05912	0.064342	0.097634	0.06963	0.06452
	1	17.856	12.4996	5.10162	14.2851	17.9864	6.72648	24.2851	27.9864	11.7279
	3	26.4177	21.2845	18.2283	23.4419	18.0112	10.5141	33.4419	38.0112	24.4677
	6	31.774	36.3929	25.1956	39.4926	33.1196	20.2528	42.4926	43.1196	33.6791
	12	65.4441	60.3606	52.1998	64.849	68.8231	52.197	74.849	78.8231	65.7003
	24	84.0609	81.3827	77.8665	84.1913	86.2312	72.4774	88.1913	89.2312	79.0867
	48	93.9176	92.4793	82.5791	92.6281	89.7267	82.851	90.6281	89.7267	85.4187
J	time(h)	NP-gp42(%)			NP-gHgL(%)			NP-gB(%)
	0	0.0118887	0.011731	0.013225	0.011708	0.00934	0.0097416	0.010913	0.010989	0.0108837
	1	1.66107	1.44492	2.71211	2.21863	2.21523	2.54138	1.50151	1.7656	1.22593
	3	20.3715	18.5195	12.3611	28.2733	27.8481	13.9988	27.0792	28.1314	13.4055
	6	35.237	33.6954	25.2397	39.5849	31.1001	24.0584	30.668	39.603	25.8707
	12	56.1848	60.0618	50.2103	56.8767	52.7368	46.1649	55.4078	39.9034	44.0075
	24	77.1164	80.5164	68.327	72.2134	76.685	62.2444	76.1886	78.0997	67.063
	48	87.8005	90.1044	79.6268	93.2741	86.8419	80.7758	80.0773	93.9003	76.3311

## Sheet: Figure2
A	NP-gHgL					Free-gHgL					Al-gHgL					PBS
	6.444	6.472	6.583	6.451	6.384	6.025	5.325	4.96	5.699	4.964	5.072	4.983	5.134	5.238	5.727	2.505	2.396	2.535	2.458	2.194
B	NP-gB					Free-gB					Al-gB					PBS
	7.217	7.33	6.822	6.717	6.697	6.493	6.614	6.68	6.221	6.42	6.007	6.683	6.015	6.047	6.023	2.346	2.607	2.933	2.365	2.173
C	NP-gp42					Free-gp42					Al-gp42					PBS
	6.285	6.139	6.296	6.274	6.816	5.977	5.538	5.642	5.435	5.443	4.614	4.462	5.245	4.547	4.942	2.196	2.061	2.384	2.121	2.184
D	NP-gHgL					Free-gHgL					Al-gHgL					NP-gB					Free-gB					Al-gB					NP-gp42					Free-gp42					Al-gp42
	1.956	1.956	1.956	1.838	2.019	1.782	1.801	1.763	1.652	1.362	1.19	1.35	1.486	1.564	1.637	2.024	2.005	1.711	2.101	1.899	1.706	1.698	1.534	1.326	1.445	1.551	1.694	1.555	1.697	1.057	2.229	2.133	2.078	2.084	2.157	1.828	1.797	2.031	1.973	2.037	1.74	1.623	1.559	1.303	1.374
E	NP-gHgL					Free-gHgL					Al-gHgL					NP-gB					Free-gB					Al-gB					NP-gp42					Free-gp42					Al-gp42
	2.918	2.854	3.014	3.005	2.835	2.245	2.407	2.307	2.188	2.115	1.802	1.76	2.133	1.682	1.901	2.538	2.621	2.892	2.39	2.899	2.185	2.323	2.042	2.091	1.93	1.77	1.82	1.915	1.36	1.646
F	gHgL	NP-gHgL					Free-gHgL					Al-gHgL					PBS
		0.158	0.133	0.141	0.104	0.112	0.031	0.03	0.024	0.026	0.103	0.035	0.042	0.034	0.032	0.046	0.018	0.026	0.025	0.022	0.029
	gB	NP-gB					Free-gB					Al-gB					PBS
		0.385	0.293	0.36	0.272	0.264	0.14	0.201	0.139	0.116	0.129	0.065	0.119	0.082	0.104	0.135	0.028	0.038	0.029	0.04	0.044
	gp42	NP-gp42					Free-gp42					Al-gp42					PBS
		0.109	0.181	0.144	0.263	0.129	0.063	0.084	0.039	0.091	0.073	0.034	0.046	0.028	0.036	0.038	0.023	0.023	0.022	0.02	0.019
G	NP-gHgL					Free-gHgL					Al-gHgL					NP-gB					Free-gB					Al-gB					NP-gp42					Free-gp42					Al-gp42
	1.76806	1.00743	1.13119	1.34922	1.46811	1.26407	1.13225	1.3295	1.26065	1.11308	0.41207	0.535584	0.427968	0.559703	0.514529	1.12451	1.13818	1.1888	1.02866	1.23444	1.06816	1.28135	1.04389	0.991682	1.00065	0.479213	0.685322	0.381069	0.541798	0.162988	1.12724	1.01699	0.981634	1.09384	1.1525	0.963587	0.964723	0.943975	0.815908	0.936472	0.475592	0.429023	0.524674	0.475315	0.535436
H	NP-gHgL					Free-gHgL					Al-gHgL					NP-gB					Free-gB					Al-gB					NP-gp42					Free-gp42					Al-gp42					PBS
	4.58	4.16	3.99	3.31	2.94	2.81	1.45	2.24	3.44	1.28	0.72	1.5	1.23	2.02	0.38	3.31	2.7	2.96	2.8	3.17	1.26	1.11	1.09	0.89	1.19	1.85	0.91	1.02	1.68	1.35	2.54	3.91	3.34	4.37	4.25	3.06	1.16	2.76	1.15	1.11	2.46	0.66	1.99	0.42	0.51	1.01	0.64	0.77	1.57
I	CD4		NP-gHgL					Free-gHgL					Al-gHgL					PBS
		IFN-γ	1.16	2.07	1.44	0.93	1.17	0.69	0.81	0.5	0.34	0.79	0.21	0.25	0.21	0.041	0.04	0	0.057	0.11	0.065	0.13
		TNF-α	2.41	2.25	2.03	1.69	1.6	0.89	0.6	0.55	0.78	0.74	0.21	0.13	0.3	0.17	0.12	0.054	0.11	0.34	0.33	0.39
		IL-2	2.2	1.98	1.57	1.44	1.4	0.58	0.7	0.6	0.64	0.59	0.34	0.29	0.42	0.33	0.36	0	0.057	0.34	0.52	0.33
	CD8		NP-gHgL					Free-gHgL					Al-gHgL					PBS
		IFN-γ	1.41	1.55	0.75	1.03	0.64	0.37	0.38	0.65	1	0.5	0	0	0	0	0	0	0.097	0	0	0
		TNF-α	2	1.67	1.62	1.6	1.61	1.19	0.75	0.52	0.37	0.13	0.25	0.58	0.24	0	0.45	0	0.097	0.37	0	0
		IL-2	3.76	2.14	1.87	3.78	2.09	0.44	2.25	1.81	1.5	1.13	0.75	0.81	0.73	0.45	0.57	0.092	0	0.75	0.42	0.2
J	CD4		NP-gB					Free-gB					Al-gB					PBS
		IFN-γ	0.72	0.71	1.15	0.95	1.19	0.63	0.17	0.58	0.49	0.8	0.13	0	0.21	0	0.14	0.072	0.069	0	0.13	0.065
		TNF-α	0.27	0.42	0.3	0.18	0.17	0	0.17	0	0	0	0	0	0	0.13	0	0	0	0	0	0
		IL-2	1.18	0.24	0.36	0.32	0.43	0	0.41	0	0	0.11	0	0.17	0	0.13	0	0	0	0	0	0
	CD8		NP-gB					Free-gB					Al-gB					PBS
		IFN-γ	5.98	2.64	2.52	2.68	2.15	0.48	0.51	0	0.31	0.5	0	0	0	0.3	0	0.14	0	0	0	0
		TNF-α	1.14	0.8	0.55	0.13	0.22	0	0.51	0	0	0	0	0	0	0.3	0	0	0	0	0	0.14
		IL-2	3.13	0.34	0.22	0.13	0.22	0	0.26	0.53	0	0	0	0	0	0.61	0	0	0	0	0	0
K	CD4		NP-gp42					Free-gp42					Al-gp42					PBS
		IFN-γ	1.63	1.68	3.4	1.18	2.16	0.27	1.61	1.48	0.88	0.27	0	0.27	0.27	0	0	0.053	0.14	0.072	0.072	0.14
		TNF-α	1.5	1.49	2.12	1.34	1.41	0.22	0.75	0.51	0.59	0.34	0	0.36	0.62	0.19	0	0.079	0.14	0.036	0.11	0.25
		IL-2	0.54	0.98	1.03	0.72	0.85	0	0.21	0	0	0.48	0.092	0.27	0.54	0.19	0	0.026	0.14	0.072	0.14	0.18
	CD8		NP-gp42					Free-gp42					Al-gp42					PBS
		IFN-γ	1.17	1.42	1.11	1.02	1.27	0.18	1.39	1.48	0.48	0	0	0	0	0.27	0	0	0.16	0.18	0.47	0.26
		TNF-α	0.58	1.23	0.62	1.02	0.72	0.55	0.21	0.099	0.097	0	0.27	0	0	0.54	0	0	0.16	0.18	0	0
		IL-2	0.92	2.65	1.11	1.25	1.22	0	0.32	0.2	0.097	0.37	0.54	0	0	0.27	0	0.079	0.082	0.27	0.094	0.086
L		NP-gHgL					Free-gHgL					Al-gHgL					NP-gB					Free-gB					Al-gB					NP-gp42					Free-gp42					Al-gp42					PBS
	CD4	29.8	24.1	25.6	30.4	30.6	22.7	17.4	21.5	24.8	20.2	16.3	19.8	17.5	21.3	14.5	40.2	37.9	55.7	53.4	55.4	22.3	23	21.3	22.8	23.3	17	24.5	22.4	20	20.8	30.1	34.8	25.7	45.3	26.4	23.6	23.7	24.5	18	16.7	16.8	16.8	17.3	15.8	14.7	21.9	14.8	16.2
	CD8	12.5	9.05	14.7	11.3	11.3	6.47	6.88	7.83	9.29	7.23	2.97	6.72	5	6.79	6.53	20.4	21.4	32.3	32.9	33.3	8.9	6.85	7.59	7.18	8.56	7.85	7.42	6.59	8.83	8.2	13.9	18.7	13	14.8	14.6	9.57	9.55	10.6	6.63	4.93	6.75	7.14	7.63	8.13	9.48	12.8	7.93	3.56
[truncated: 2 more columns]

## Sheet: Figure3
A	Mock			Free-gHgL			NP-gHgL			Free-gB			NP-gB			Free-gp42			NP-gp42
	0	0	0.4	13.5	10.7	8.44	78.7	79.1	80.4	18.4	18.3	17.5	75.1	75.6	75	26.2	21.6	21.4	85.1	86.8	83.8
B	Al-gHgL			Free-gHgL			NP-gHgL			Al-gB			Free-gB			NP-gB			Al-gp42			Free-gp42			NP-gp42
	22.6	22.3	21.4	23.9	23.7	22	58.1	52.8	45.5	25.9	23.4	21.2	26.6	23.8	26.4	46.4	45.8	43.5	21.8	24.1	23	22	19.6	23.1	44.1	43.6	39.6
C	Al-gHgL			Free-gHgL			NP-gHgL			Al-gB			Free-gB			NP-gB			Al-gp42			Free-gp42			NP-gp42
	38.6	40	39.8	38.6	39.3	36.3	42.9	49.3	46.1	44	41.2	40.7	41.2	38.3	42.4	50.2	52.2	53.7	40	39.9	41.7	36.9	34.7	38.1	49.9	52	50.1
F	NP-gHgL					Free-gHgL					Al-gHgL					NP-gB					Free-gB					Al-gB					NP-gp42					Free-gp42					Al-gp42					PBS
	24.2	22.9	21.7	24.2	25.9	19.2	15.8	15.8	16.8	19.9	9.49	8.94	8.68	8.83	8.96	23.9	26.3	21.7	26.6	25.5	12.6	12.6	12	14.4	13.4	8.02	9.93	9.39	8.21	7.6	25.9	20.7	21.7	26.8	24.8	10.8	11	17.6	19.3	15.2	9.73	6.23	13.6	10.5	7.76	5.11	5.87	5.01	6.6
[truncated: 1 more columns]

## Sheet: Figure4
A	NP-cocktail					Free-cocktail					Al-cocktail					PBS
	6.27228	6.03014	5.91315	6.2469	6.36759	4.99728	5.34488	5.63786	5.38134	5.61146	4.21683	3.94076	4.05308	4.17898	3.60314	2.19033	2.44405	2.34439	2.44716	2.319
B	NP-cocktail					Free-cocktail					Al-cocktail					PBS
	6.51851	6.49493	7.30103	6.45332	7.30963	5.45637	5.96708	6.05006	5.99521	5.90091	5.29666	5.57054	5.74429	5.54777	5.18752	2.22272	2.24797	2.18469	2.63448	2.142
C	NP-cocktail					Free-cocktail					Al-cocktail					PBS
	6.31387	6.29371	6.30286	6.29666	6.26479	5.28308	5.57005	5.13881	5.35681	5.3228	4.67943	5.21945	4.86688	3.67669	4.716	2.25285	2.5611	2.233	2.38739	2.213
D	CD4		NP-cocktail					Free-cocktail					Al-cocktail					PBS
		IFN-γ	0.94	0.91	0.8	1.18	1.14	0.63	0.082	0.74	0	0.31	0.4	0	0	0	0.53	0	0	0.41	0.17	0
		TNF-α	1.5	1.51	0.57	0.34	0.33	0.18	0.082	0.2	0	0.1	0.4	0	0	0	0.088	0	0	0.24	0.17	0
		IL-2	1.72	1.34	0.69	1.34	0.33	0.18	0.25	0.27	0	0.16	0.27	0.22	0	0	0.26	0	0	0.33	0.41	0
	CD8		NP-cocktail					Free-cocktail					Al-cocktail					PBS
		IFN-γ	1.64	1.75	1.08	0.58	0.55	0.24	0.23	0.53	0.57	0.1	0.25	0	0	0	0.14	0.57	0	0.29	0.51	0
		TNF-α	2.47	0.58	1.18	1.36	1.63	0.73	0.94	0.26	0.28	0.21	0.25	0.17	0	0	0.29	0.28	0	0	0.51	0
		IL-2	2.82	2.58	1.07	0.68	0.63	0.73	0.47	0.26	0.28	0.41	0.25	0.17	0	0	0.58	0.28	0	0.58	0.26	0
E	NP-cocktail					Free-cocktail					Al-cocktail
	2.372	2.332	2.506	2.541	2.524	2.153	2.028	2.019	1.984	1.855	1.891	1.75	1.422	1.835	1.87
F	NP-cocktail					Free-cocktail					Al-cocktail
	3.2	3.425	3.639	3.462	3.272	2.773	2.975	3.158	2.911	3.075	2.726	2.803	2.655	2.824	2.307
G	B cell		NP-					Free-					Al-
		cocktail	235.3	214.7	320.7	347.8	334.3	142.1	106.6	104.5	96.42	71.62	77.84	56.17	26.44	68.4	74.08
		gHgL	90.38	90.38	90.46	68.92	104.5	60.6	63.3	57.92	44.84	23.02	15.49	22.4	30.65	36.68	43.34
		gB	105.7	101.1	51.4	126	79.3	50.86	49.86	34.22	21.18	27.86	35.53	49.39	35.91	49.8	11.41
		gp42	169.4	136	119.6	121.3	143.4	67.26	62.67	107.5	93.89	108.8	54.91	41.96	36.25	20.1	23.67
	epithelial		NP-					Free-					Al-
		cocktail	1587	2662	4355	2896	1873	593.5	944.3	1440	814	1190	531.6	636	451.8	667.4	203
		gHgL	827	714.1	1032	1011	684.1	176	255	202.7	154.2	130.4	63.41	57.53	135.8	48.04	79.7
		gB	344.9	417.5	780	245.5	792.2	152.9	210.3	110.2	123.4	85.08	58.88	66.39	82.31	22.89	44.22
		gp42
H	NP-gHgL					NP-gB					NP-gp42					NP-cocktail					Free-cocktail					Al-cocktail					PBS					PC
	140200	62020	167900	138100	82200	105800	82080	124140	63940	45680	17670	12530	22280	27470	43430	20210	9710	6772	11280	8243	21640	43670	43430	50390	50100	69540	62020	132100	109500	35920	212000	290800	283300	244600	237900	203900	193500	272200	277700	256100
I	NP-gHgL					NP-gB					NP-gp42					NP-cocktail					Free-cocktail					Al-cocktail					PBS					PC
	787000	746000	300000	388000	404000	799000	239000	258000	683000	785000	1770000	1860000	1850000	1780000	1820000	90800	58300	59700	103000	115000	416000	256000	964000	942000	724000	1186000	986000	1244000	1332000	1024000	1830000	1930000	1910000	1910000	1970000	1960000	1930000	2020000	1920000	1870000
J		NP-gHgL					Free-gHgL					Al-gHgL					NP-cocktail					Free-cocktail					Al-cocktail
	AMMO1	30.6849	42.057	51.1278	41.5521	52.6316	29.249	28.3598	20.354	35.4405	39.4828	19.3918	17.2843	9.77548	16.7726	15.224	55.0891	30.2483	42.2131	39.3368	63.0857	38.1085	27.5904	36.7232	12.3596	34.4463	11.545	4.65006	16.1818	18.8057	5.05774
	6H2	22.8767	9.8778	26.4232	21.2181	21.7391	19.7629	16.7196	5.6962	21.8561	15.3448	0.552923	18.0086	14.3351	14.9824	10.9801	23.7914	37.3692	14.5974	25.8197	23.8885	11.1266	20.1205	5.19774	11.0487	28.4919	12.7451	2.40185	24.6269	0.694244	20.98
	10E4	30.6849	21.6904	38.2385	21.9057	32.0366	29.249	7.19577	9.62025	21.9906	27.9885	4.38389	11.3549	6.06768	9.77548	15.224	29.6438	19.133	25.7336	21.7213	24.2653	13.0737	8.31325	7.34463	21.7229	19.9777	22.8636	4.65006	8.90909	18.8057	5.05774
K		NP-gB					Free-gB					Al-gB					NP-cocktail					Free-cocktail					Al-cocktail
	3A3	29.8688	30.9133	35.5225	27.018	30.9165	21.7407	9.32143	28.1385	14.3648	17.3585	13.1752	15.022	10.1904	7.74947	11.1607	31.126	27.1239	25.2129	33.6838	27.907	21.1345	13.9871	30.0926	11.5991	14.3754	17.5151	17.4669	8.01887	6.36763	2.27376
	3A5	27.0434	27.1667	38.3538	19.3065	34.7458	20.8881	13.6786	24.7681	15.7312	12.2813	15.7353	6.00251	12.6295	3.29087	8.34478	36.9656	29.9746	24.5997	24.8982	27.4061	14.6515	8.13505	25.6453	15.3872	26.7969	5.19427	24.5033	8.28841	15.5583	10.2319
	AMMO5	21.628	26.4	19.7023	11.8169	18.7068	20.0355	3.64286	18.5838	10.5982	18.2161	11.3643	2.10559	14.9148	11.3234	13.5989	24.6158	19.8702	35.23	24.2876	13.4884	9.75689	15.9807	12.409	23.9356	8.89742	3.49055	11.6446	7.17655	18.8206	6.59391
L		NP-gp42					Free-gp42					Al-gp42					NP-cocktail					Free-cocktail					Al-cocktail
	1A7	25.1361	31.4191	23.1317	22.4294	23.3379	23.8339	16.6195	21.0502	12.5382	24.8763	11.0927	7.54632	15.6358	20.0315	17.2944	29.907	21.7088	22.119	24.8103	32.0705	23.0329	25.0678	15.5062	23.4542	12.9173	10.4693	12.6837	16.6159	11.105	14.8506
	6G7	37.8857	27.3882	37.0107	40.8631	45.8047	21.6812	26.204	24.8606	21.6616	23.7517	17.7815	17.9395	18.3573	18.1437	23.4886	32.6481	43.1561	34.7404	27.8893	34.0969	20.1717	17.0917	27.9012	27.0404	13.6327	13.1769	19.0676	13.4406	18.5449	17.1494
	5E3	37.2958	27.1673	38.9425	35.1092	33.6543	26.5505	26.5345	18.7732	12.1814	28.3851	24.7351	26.7058	12.766	17.3571	21.6056	37.1023	33.5222	25.5804	45.7385	32.1145	26.2756	17.363	18.8642	22.1352	33.6645	14.0794	14.6157	12.3097	15.372	21.6092

## Sheet: Figure5
B	NP-gHgL					NP-cocktail					Free-cocktail					PBS
	5.46042	5.48907	5.54125	5.9329	5.63916	5.54125	5.59512	5.45601	5.31711	5.94037	5.17448	5.18286	4.97667	5.24148	4.69209	2.28659	2.4014	2.14302	2.52992	2.44292
C	NP-gB					NP-cocktail					Free-cocktail					PBS
	6.48286	5.89252	7.04537	6.25387	6.2027	6.10701	6.12232	6.84397	6.11163	6.6938	5.86705	4.6901	5.28103	4.83139	5.12615	2.59769	2.3075	2.18677	2.32328	2.21168
D	NP-gp42					NP-cocktail					Free-cocktail					PBS
	6.2238	6.52198	6.07942	6.09794	6.68094	6.23445	6.02649	6.45844	6.40988	6.87499	5.51594	5.49252	5.79622	5.79966	5.77894	2.38917	2.09342	1.8451	2.22138	2.45981
E	NP-gHgL					NP-gB					NP-gp42					NP-cocktail					Free-cocktail
	2.407	2.426	2.395	2.176	2.322	2.456	2.258	2.414	2.389	2.446	2.709	2.504	2.354	2.763	2.47	2.568	3.205	3.081	2.767	2.69	2.39	2.304	2.503	2.344	2.349
F	NP-gHgL					NP-gB					NP-gp42					NP-cocktail					Free-cocktail
	3.354	3.152	3.178	3.213	3.21	3.121	2.803	2.789	2.761	2.907						3.33	3.366	3.623	3.499	3.432	3.094	2.982	2.706	2.839	3.004
G	week	NP-gHgL					NP-gB					NP-gp42					NP-cocktail					Free-cocktail					PBS
	0	2.316	2.326	2.33	2.507	2.974	2.326	2.445	2.387	2.248	2.163	2.405	2.311	2.48	2.878	2.319	2.498	2.385	2.34	2.497	2.787	2.345	2.3	2.364	2.155	2.097	2.39	2.379	2.332	2.114	2.477
	1	2.3226	2.395	2.304	2.453	2.801	2.368	2.377	2.358	2.862	2.235	2.436	2.324	2.49	2.775	2.296	2.5	2.43	2.308	2.563	2.012	2.321	2.268	2.4	2.971	2.871	2.348	2.368	2.39	2.181	2.097
	2	2.318	2.321	2.251	2.36	2.597	2.314	2.295	2.36	2.178	2.772	2.36	2.28	2.345	2.076	2.332	2.6	2.305	2.17	2.553	2.478	2.3	2.27	2.29	2.87	2.588	2.397	2.497	2.368	2.112	2.247
	3	2.258	2.45	2.354	2.713	2.197	2.374	2.368	2.357	2.031	2.387	2.432	2.456	2.408	2.851	2.718	2.498	2.404	2.146	2.996	2.748	2.457	2.3	2.232	2.294	2.994	2.283	2.362	2.343	2.991	2.353
	4	2.379	2.538	2.358	2.751	2.459	2.488	2.34	2.339	2.979	2.826	2.487	2.477	2.401	2.839	2.785	2.2	2.489	2.378	2.803	2.954	2.537	2.425	2.476	2.525	2.965	2.338	2.388	2.501	2.2	2.508
	5	2.38	2.667	2.45	2.449	2.08	2.517	2.5	2.388	2.439	2.208	2.378	2.531	2.55	2.414	2.984	2.514	2.56	2.33	2.414	2.835	2.683	2.406	2.563	2.234	2.61	2.534	2.433	2.579	2.975	2.17
	6	2.323	2.689	2.497	2.221	2.253	2.622	2.549	2.4	2.238	2.639	2.577	2.579	2.39	2.648	2.812	2.69	2.45	2.468	2.539	2.207	2.75	2.543	2.486	2.308	2.202	2.671	2.528	2.488	2.973	2.631
H	week	NP-gHgL					NP-gB					NP-gp42					NP-cocktail					Free-cocktail					PBS
	0	38.6	38.7	38.9	39.3	38.5	38.8	38.6	39.2	39.4	39.1	38.2	38.8	39.2	39	39.5	38.5	38.6	39	39.3	38.8	38.7	38.7	38.5	39.3	38.9	39.2	38.8	38.4	39.5	39.3
	1	38.7	38.8	38.4	39.8	38.5	38.9	39.2	38.4	39.8	39.2	38.9	38.5	39.2	39.1	38.9	38.7	38.4	38.7	38.6	39.3	38.9	39.3	38.6	39.3	38.6	38.5	38.9	38.8	39.4	39.2
	2	38.9	39	38.4	39.4	38.6	38.5	38.9	38.4	38.7	39.4	39.2	38.5	38.9	38.9	39.4	38.9	39	38.7	39.5	38.6	38.8	38.6	39	39.2	38.9	38.8	39.2	38.3	39.2	39.3
	3	38.8	38.4	38.9	39.1	39.5	38.8	38.4	38.9	39.2	38.7	39	38.4	39.1	39.1	38.7	38.6	38.4	38.9	38.8	38.9	38.7	38.7	38.4	39.2	38.7	38.5	38.5	38.9	38.7	39.1
	4	38.1	38.7	38.8	39.1	39.4	38.6	38.8	38.9	39.5	39.2	38.9	38.5	38.9	38.8	39.4	38.6	38.8	38	38.6	38.6	38.9	38.3	38.4	39.5	39.5	39	38.8	38.8	39	39.3
	5	38.2	38.7	38.7	38.6	39.3	38.9	38.5	39	38.6	38.7	38.9	38.3	38.7	39.1	39.5	38.8	38.5	38.9	38.6	38.9	38.7	38.4	38.7	38.8	38.6	38.9	38.6	38.9	39.3	39.1
	6	38.6	38.9	38.5	39.2	39.4	38.7	39	38.2	38.8	39.4	38.9	38.3	38.7	39.2	39.4	38.8	38.8	39	39.5	39.5	38.8	38.6	38.6	39.4	39.2	39.2	38.7	38.1	38.8	39.2

## Sheet: Figure6
C	day	NP-gHgL								NP-cocktail								Free-cocktail								PBS
	0	1.20412	1.23045	1.11394	1.41497	1.4624	1.14613	1.38021	1.23045	1.04139	1.47712	1.28556	1.07918	1.39794	1.27875	1.27875	1.17609	1.91908	1.39794	1.60206	1.07719	1.31063	1.35765	1.45476	1.07918	1.20412	1.04139	0.90309	1.23045	0.778151	1.11394	1.30103	1.20412
	1	3.32797	3.29403	3.29403	3.344	3.11793	3.09621	3.03342	2.98945	3.47363	3.43712	3.43712	3.40002	3.06446	3.14613	3.0461	2.90741	3.02366	3.0103	3.05843	3.06744	3.10721	3.02366	3.06145	3.10175	1.38021	1.14613	1.07918	1.07918	1.07918	1.25527	1.23045	1.20412
	7	3.21272	3.2572	3.30449	3.29754	2.99651	3.01368	2.92012	3.00346	3.35025	3.54098	3.41364	3.14364	2.92428	3.14114	2.93651	3.2335	2.91169	2.91593	2.91593	2.97128	2.87622	2.87157	2.87622	3.04297	1.04139	1.15974	0.954243	1.28641	1.30103	1.11394	1.14613	1.43136
	14	3.17738	2.8977	2.96703	2.59769	2.58771	2.91054	2.617	2.94444	3.1186	2.87852	2.78675	2.8055	2.69461	2.87332	3.10037	2.8055	2.46835	2.48996	2.37475	2.39093	2.43616	2.34635	2.49416	2.47276	1.07918	1.25527	1.76343	1.49136	1.14613		1.20412
	21	2.03636	2.04055	2.08227	2.19313	2.22531	2.02531	2.24797	2.45793	2.42272	2.44448	2.02754	2.07578	2.2977	2.19042	2.28664	2.02325	1.20951	1.2878	1.18184	1.15229	1.25042	1.03342	1.13033	1.25285	1.11394	1.20412	1.30103	1.10064	1.07918		1.20412
	28	1.12221	1.24147	1.19003	1.18995		1.14635	1.43457	1.47276	1.16193	1.11933	1.134	1.19636	1.42634	1.80072	1.33246	1.39094	1.01284	1.01624	1.04532	1.08279	1.12385	1.17898	1.07555	0.959041	1.04139	1.14613	1.11394	0.954243	1.11394		1.14613
	35	1.15205	1.14797	1.12763	1.11162		1.35229	1.39094	1.31851	1.46585	1.04777	1.54033	1.14158	1.08855	1.40157	1.52244	1.1959	1.15974	0.881844	1.02938	1.07555	1.1038	0.792392	1.22531	1.06819	1.11911	1.04819	1.11291	0.933468	0.981241		0.981241
	42	1.16173	1.233	1.01703	1.19866		1.18692	1.13033	1.21219	1.08659	1.38433	1.4456	1.25285	1.29831	1.02997	1.38739	1.1796	0.591065	1.16732	0.819544	0.863323	1.56348	0.568202	0.851258	0.897627	1.01065	1.02784	0.923249	0.844068	1.03239		0.891065
	49	1.10312	1.13354	0.944483	1.26245		0.999341	1.06819	1.2833	1.3032	1.29447	1.32428	1.25285	1.23045	1.43457	1.4183	0.954243	1.15587	1.0086	1.16343	0.924279	0.94939	1.53148	0.939519	1.03239	1.0607	1.07422		1.01851	0.977121		0.962398
	56	1.12385	0.959041	0.763428	1.00432		0.724276	0.939519	1.14613	1.16435	1.11059	1.05308	1.00432	0.982271	1.17319	1.10037	0.913814	1.03148	1.17782	1.16721	1.16128	0.799341	1.34242	1.0902	1.19107	1.04607	1.07978			1.01851		0.977121
D	day	NP-gB								NP-cocktail								Free-cocktail								PBS
	0	1.5682	1.5563	1.57978	1.54407	1.53148	0.90309	0.954243	1.17609	1.5682	1.61278	1.60206	1.14613	1.07918	1.32222	1.14613	1	1.76343	1.27875	1.17609	1.17609	1.43136	1.20412	1.20412	1.57978	1.3721	1.29106	1.24407	1.24407	1.3721	1.2563	1.2563	1.30206
	1	4.47629	4.55287	4.53779	4.35825	4.51063	4.31008	4.39239	4.35459	4.52551	4.38938	4.35641	4.54463	4.55797	4.41577	4.52205	4.33381	4.48149	4.10655	4.26499	4.5554	4.48612	4.19866	4.64503	3.87064	1.30103	1.20412	1.20412	1.17609	1.27875	1.11394	1.14613	1.38021
	7	4.4617	4.11198	4.15375	3.97408	4.18984	3.98433	4.17408	3.98413	4.00223	3.90929	4.10499	4.09535	4.06507	3.93058	4.02962	3.97918	3.86522	3.94361	3.86308	3.78161	3.25346	3.74757	3.71198	3.89076	1.14613	1.11394	1.04139	1.17609	1.20412	1.17609	1.23045	1.25527
	14	3.72	3.87832	3.84981	3.6395	3.21859	3.25766	3.70491	3.22259	3.63293	3.682	3.75668	3.39996	3.83561	3.09033	3.49975	3.56651	2.5829	2.50314	2.52112	2.53104	2.52783	2.57122	2.55022	2.29625	1.18604	1.23045	1.16135	1.54407	1.17609		1.20412
	21	2.23323	2.77251	2.25614	2.9735	2.01046	2.02382	2.03437	2.04561	2.10074	2.02886	2.9407	2.23125	2.87493	2.03231	2.00035	2.90466	1.33059	1.30945	1.51742	1.53167	1.4777	1.44012	1.53384	1.31466	1.14956	1.04139	1.14613	1.39794	1.11394		1.25527
	28	1.55565	1.15097	1.72165	0.993319	1.5245	1.4373	1.2751	1.52946	1.45939	1.55667	1.17706	1.15495	1.32876	1.29666	1.59273	1.27698	1.27021	1.26277	1.21034	1.5649	1.24083	1.26387	1.55847	1.27538	1.04139	1.04139	1.07918	1.4624	1.73239		1.17609
	35	1.48241	1.42644	1.35967	0.702216	1.52539		1.04753	1.40469	1.33161	1.23672	1.44325	1.15581	1.20165	1.30611	1.06062	0.964788	1.06661	1.25271	1.19618	1.41962	1.25218	1.13998	1.55955	1.15836	1.07918	1.27875	1.11394	1.44716	1.07918		1.14613
	42	1.3001	1.54856	1.26266	0.386751	1.54101		0.694122	1.39872	0.934454	1.00756	0.914078	0.928991	0.861739	1.13744	1.07407	0.92737	0.91803	1.17696	1.02243	1.07151	1.21431	0.732394	1.08135	0.903633	1.11394	1.20412	1.11305	1.53007	1.4624		1.23045
	49	1.19472	1.44634	0.187711	1.18161	1.38355		1.28124	1.31315	1.19564	0.814314	0.999847	1.16643	1.13322	0.983995	1.0014	1.14738	1.549	1.19167	1.67578	1.14988	1.06483	1.06819	1.18498	1.66181	1.4624	1.10648		1.65321	1.07918		1.32222
	56	1.2284	1.53288	0.564666	1.5397	1.57852		0.574031	1.45667	1.2159	1.09726	1.09412	1.09096	1.06819	1.31027	1.18041	0.940909	1.34635	1.1768	1.51055	1.15587	1.18705	1.16716	1.16982	1.5065	1.04139	1.42821			1.11394		1.30103
E	day	NP-gp42								NP-cocktail								Free-cocktail								PBS
	0	1.10515	1.10515	1.11851	1.13148	1.07712	1.07712	1.07712	1.2721	1.11851	1.1682	1.10515	1.10515	1.07712	1.22325	1.24345	1.25321	1.14407	1.11851	1.13148	1.07712	1.40618	1.14407	1.10969	1.23952	1.11394	1.14285	1.17279	2.56937	1.04139	1.04139	1.07918	1.11394
	1	4.2178	4.39277	4.36966	4.23754	4.37555	4.36248	4.1486	4.41577	4.16221	4.13456	4.31703	4.4951	4.46145	4.14662	3.93166	4.13354	4.29622	4.15836	4.15836	4.30721	4.30721	4.13072	4.09621	4.49622	0.954243	1.14613	1.14793	1.11554	0.90309	1.20412	1.07918	1.23045
	7	3.92345	4.21187	4.17167	4.27894	4.32006	4.22199	4.05169	4.19888	3.87806	4.0566	4.14797	4.38802	4.23663	4.04171	3.89785	3.80618	3.69622	3.69622	3.69622	3.69622	3.69622	3.69622	3.69622	3.70721	0.954243	1.11394	1.60757	0.954243	0.954243	1.11394	1.11394	1.07918
	14	3.81097	4.14325	3.94724	3.95119	4.12691	3.93059	3.96515	3.98675	3.96666	3.90607	3.95132	4.19747	4.07688	3.89276	3.79498	3.73312	3.48419	3.37645	3.6956	3.52112	3.52289	3.31398	3.41767	3.21991	0.90309	0.778151	1.16	0.954243	1.36173		1.14613
	21	2.64797	3.08842	3.13104	3.08366	3.33847	3.39426	3.68341	3.76582	3.17837	3.25838	3.2506	3.36914	3.88572	3.39143	3.54642	3.53058	1.25084	1.12803	1.24195	1.37274	1.03167	1.27438	1.36436	1.3217	0.954243	0.954243	0.954243	0.90309	1.25782		1.10748
	28	1.447	1.13276	1.71071	1.69144	1.10243	1.15427	1.39829	1.52943	1.58365	1.5649	1.4908	1.43281	1.38881	1.57229	1.61511	1.35564	1.04163	1.12362	1.09985	1.18572	1.01321	1.23857	1.0397	1.21175	1.04139	1.07918	0.90206	1.29535	1.25527		1.25597
	35	1.1529	1.54974	1.17334	1.18187	1.13288	1.15408	1.27852	1.39729	1.42553	1.40909	1.32899	1.27439	1.24204	1.49582	1.47669	1.1245	0.942044	1.02827	0.970213	1.14279	0.917724	0.926084	1.05667	1.10449	1.54407	0.90309	1.24287	0.845098	1.12954		1.12334
	42	1.17128	1.15736	1.19358	1.19672	1.11814	1.1187	1.49564	1.10827	1.13528	1.18058	1.0398	1.06643	1.65014	1.01364	1.07912	1.37852	1.22243	1.30756	1.11561	1.45091	1.02329	1.15856	1.21218	1.3529	0.954243	0.90309	0.845098	0.845098	0.90309		1.43136
	49	1.2251	1.16181	1.20385	1.25198	1.01669	1.19196	1.27597	1.39374	1.32151	1.55461	1.47818	1.38536	1.4196	1.65198	1.58135	0.994155	0.978518	1.10551	0.694605	0.900367	1.09621	0.494155	0.998259	0.840733	1.17609	1.11394		1.14613	1.04345		1.02119
	56	0.91162	1.48363	1.40037	1.45856	1.48363	0.91162	0.998311	0.983722	1.35691	1.33696	1.3055	1.25815	1.27815	1.5187	1.48227	0.954845	0.568347	1.14999	0.610545	0.888875	1.08901	0.390035	1.04547	0.704226	1.89245	1.14613			1.10752		1.09682
F	week	NP-gHgL								NP-gB								NP-gp42								NP-cocktail								Free-cocktail								PBS
	0	18.5	16.7	16.5	17.1	17.5	18.5	17.5	17.3	19.8	14	15.4	17	16.3	18	16	15	14.6	16.5	14.8	16.4	17.1	17	17.8	16.1	15.6	17.2	16.9	15	15.1	16.9	15.9	16.8	17.8	16.9	19.3	17.7	13.5	14.5	21.3	18.2	15.5	16.4	16.9	16.4	18	18.5	15.3	16.7
	1	16.1	16.3	14.8	17.5	17.2	15.4	16.4	15.9	19.2	13.3	15.5	15.3	16.1	15	14.2	13.9	14	15.3	14.8	16.1	16.4	16.7	17.2	15.6	15.6	16.8	15.7	14	15.9	14.7	15	16.1	17.1	15.3	15	16.1	12.4	14.4	19.8	16.8	15.4	14.8	16.7	15.6	15.2	15	14.8	11.1
	2	16.6	16.1	14.9	17.3	14.8	15	16	14.6	19.4	12	16.3	16	16.3	14.5	14	14.3	12.8	16.1	15.3	15.6	16.8	16.5	17.8	14.7	15.9	16.8	16.9	14.3	15.7	14.2	13.4	16.4	16.8	16.2	17.2	17.4	12.8	13.4	19.6	16.3	14	14.7	17	16	15.3		16.1
	3	16.4	15.4	15	15.8	14.6	14	15.3	14.5	17.9	13.2	15.6	15.5	16.5	15.5	14.5	14.2	12.3	16.1	15.1	16.6	17.3	15.4	17.8	13.3	16.1	17.5	17.1	14.2	16.4	14	13.2	16.9	16.3	15.7	18.4	17.8	13.4	13.9	19.8	15	14.7	14.3	13.7	16.4	15.9		13
	4	17.1	15.6	14.8	16.5	15	14.8		14.4	17.5	12.9	16.2	15.9	16.7	15.7	14.6	14	13.2	16	14.9	15.5	17.1	14.9	17.5	14.2	16.3	16.5	16.5	14.2	16.8	14.7	12.9	17	16.9	16.3	18.5	16.7	13.8	14.6	20.9	14.7	14	14.2	13.2	16.3	16		12.9
	5	17.2	16.1	13.4	16.4	13.9	15.6		14.4	16.8		15.6	15.7	16.4	16.1	14.5	14.5	14.2	15.5	15.6	15.6	15.6	15.6	17.2	14.1	16.3	17.6	18	13	17.3	14.6	13	17.2	16.7	15.4	17.5	16.5	13.4	14.8	20.8	14.9	14.5	14.3	13.1	15.3	14.8		12.7
	6	17.3	15.9	14.6	15.7	13.6	15		14.4	16.8		15.9	15.7	16.8	16.6	15	14.6	14.6	15.8	15.8	15.8	15.7	15.3	17.3	13.9	16.5	17.7	18.4	14	17.4	16.4	12.9	17.5	15.9	14.8	17.1	15.9	13.3	14.6	21	15.1	13.2	14.9	13.1	12.2	14.4		12.5
	7	17.4	15.3	14.5	16.2	14.9	15.3		14.4	16.7		16.7	15.6	16.7	17.5	15.4	14.8	15.5	16.6	15.8	15.8	15.5	16.3	16.9	13.7	17	17.8	18.6	13.7	17.7	14.6	13.6	17	15.7	14.9	17	15.9	13.7	14.6	21.4	15.4	12.5	13.9	13.3		11.4		12.6
	8	16.9	14.9	15	16.3	14.7	15.2		14.3	17.8		17	15.6	16.8	17	15.6	14.9	15.8	17	15.4	15.4	15.3	16.4	16.4	14.6	16.3	18	19	12.9	17.7	14.8	12.3	16.9	15.2	14.2	17	15.8	13.3	14.6	21.1	15.2	10.1	9.2	11.2				11.5
	statistic
			P value
	0	NP-gHgL vs PBS	0.8235
		NP-gB vs PBS	0.9979
		NP-gp42 vs PBS	0.9828
		NP-cocktail vs PBS	0.9488
		Free-cocktail vs PBS	0.8624
		mock vs PBS	0.9999
	1	NP-gHgL vs PBS	0.2532
		NP-gB vs PBS	0.9646
		NP-gp42 vs PBS	0.6252
		NP-cocktail vs PBS	0.8815
		Free-cocktail vs PBS	0.527
		mock vs PBS	0.7563
	2	NP-gHgL vs PBS	0.9997
		NP-gB vs PBS	0.9997
		NP-gp42 vs PBS	0.9997
		NP-cocktail vs PBS	0.9999
		Free-cocktail vs PBS	0.9013
		mock vs PBS	>0.9999
	3	NP-gHgL vs PBS	0.9839
		NP-gB vs PBS	0.8991
		NP-gp42 vs PBS	0.8179
		NP-cocktail vs PBS	0.6672
		Free-cocktail vs PBS	0.2295
		mock vs PBS	0.6045
	4	NP-gHgL vs PBS	0.6705
		NP-gB vs PBS	0.6616
		NP-gp42 vs PBS	0.6831
		NP-cocktail vs PBS	0.5129
		Free-cocktail vs PBS	0.0646
		mock vs PBS	0.5096
	5	NP-gHgL vs PBS	0.5258
		NP-gB vs PBS	0.2652
		NP-gp42 vs PBS	0.3875
		NP-cocktail vs PBS	0.1442
		Free-cocktail vs PBS	0.0528
		mock vs PBS	0.1406
	6	NP-gHgL vs PBS	0.1287
		NP-gB vs PBS	0.0177
		NP-gp42 vs PBS	0.047
		NP-cocktail vs PBS	0.0031
		Free-cocktail vs PBS	0.0118
		mock vs PBS	0.101
	7	NP-gHgL vs PBS	0.018
		NP-gB vs PBS	0.0016
		NP-gp42 vs PBS	0.0051
		NP-cocktail vs PBS	0.001
		Free-cocktail vs PBS	0.0018
		mock vs PBS	0.0131
	8	NP-gHgL vs PBS	0.0001
		NP-gB vs PBS	<0.0001
		NP-gp42 vs PBS	<0.0001
		NP-cocktail vs PBS	<0.0001
		Free-cocktail vs PBS	<0.0001
		mock vs PBS	<0.0001
G	day	NP-gHgL	NP-gB	NP-gp42	NP-cocktail	Free-cocktail	PBS	Mock
	56	0
	56	0
	56	0
	21	1
	56	0
	56	0
	56	0
	56	0
	56		0
	56		0
	56		0
	28		1
	56		0
	56		0
	56		0
	56		0
	56			0
	56			0
	56			0
	56			0
	56			0
	56			0
	56			0
	56			0
	56				0
	56				0
	56				0
	56				0
	56				0
	56				0
	56				0
	56				0
	56					0
	56					0
	56					0
	56					0
	56					0
	56					0
	56					0
	56					0
	7						1
	10						1
	42						1
	49						1
	56						1
	56						1
	56						1
	56						1
	56							0
	56							0
	56							0
	56							0
	56							0
	statistic		P value
		NP-gHgL vs PBS	P=0.0038
		NP-gB vs PBS	P=0.0038
		NP-gp42 vs PBS	P=0.0002
		NP-cocktail vs PBS	P=0.0002
		Free-cocktail vs PBS	P=0.0002
		mock vs PBS	p=0.0016
H	week	NP-gHgL								NP-gB								NP-gp42
	0	16.2327	30.7061	18.3826	9.42046	1.66427	6.84945	7.17649	1.04391	1.67726	2.59212	2.1343	1.18831	0.430328	1.04934	0.743447	7.75661	14.4461	1.18831	1.3846	1.4888	11.2647	10.2084	14.2233	15.1359
	1	22.9623	15.1771	9.00909	6.65632	9.06853	36.5589	7.55786	17.6531	8.08992	5.30862	350.69	17.1164	6.89566	3.40592	6.69313	50.7037	8.13415	5.87958	17.2966	11.3506	5.46059	4.17192	3.64288	3.37224
	2	3.18368	6.55336	5.12014	7.37471	3.57169	3.56138	3.79492	3.11051	4.25251	8.54024	5.33834	11.058	6.66517	18.3964	16.9079	14.2128	30.9575	735.899	9.4612	4.64114	205.368	4.20503	3.62907	4.00555
	3	8.95472	6.66836	14.2872	5.82051	4.02656	34.2711	2.39929	3.2401	2.80909	3.1264	3.67976	4.92296	7.68069	2.323	1.50539	2.19838	1.65086	1.42636	1.65418	1.92255	11.9538	1.15241	2.04082	2.32102
	4	184.192	4.25716	1.52177	7.38419	1.84694	1.94663	2.54776		1.99013	4.25537	1.74793	52.6123	2.39495	7.44194	6.66704	6.16365	5.2004	3.06714	7.78243	2.97242	3.57795	2.31404	4.06695	7.12111
	5	5.4703	9.12255	5.08764	7.49456	12.9012	10.1554	7.19711		10.3251		11.8324	7.1872	6.52005	7.64441	7.85722	11.0533	10.3595	7.31095	12.085	197.367	5.76188	4.32084	16.7985	7.86975
	6	699.7	14.4349	11.0546	10.7433	3.92379	59.4677	6.30561		7.79866		7.19181	7.19181	4.30533	5.48346	5.57843	5.93315	6.82535	1.91909	7.01478	7.34734	6.07273	6.14332	7.81876	8.14988
	7	379.494	0.861866	4.74458	3.95974	4.22893	738.443	5.39355		6.03191		6.9341	5.42517	9.16729	5.42711	7.20414	12.9576	14.3763	17.8729	7.45983	1.37229	54.2168	6.30703	4.91914	7.31585
	8	5354.32	20.2037	14.2334	26.5053	12.4097	2148.76	21.5096		11.4405		10.9541	11.7375	6.45733	235.106	18.4722	34.7174	620.362	19.0124	22.9714	13.8954	4.03727	25.0006	14.3715	19.3604
I	week	NP-cocktail								Free-cocktail								PBS								Mock
	0	15.0967	12.6579	8.62603	9.84471	9.25113	11.5604	1.90927	1.26128	0.743447	1.03047	2.70185	0.43481	1.17302	1.14895	1.26128	1.21006	1.35972	1.81284	0.950933	1.4811	1.35972	1.14598	4.32984	1.34919	0.43481	0.782979	0.687844	0.624957	0.8685
	1	8.9708	4.83621	13.1892	29.3455	15.1232	48.5854	5.14848	4.23832	10.8634	15.6139	36.0574	24.5087	10.0509	11.6506	9.74319	6.27184	1.50089	2.8391	2.66102	1.30491	1.46629	288.826	1.28146	765.179	1.3918	0.570769	2.32483	2.87521	0.430328
	2	2.50945	6.82031	2.27499	3.61132	2.71678	3.22637	2.24231	2.61403	48.4488	31.4306	9.20331	7.12092	28.5572	37.3894	15.7358	30.3895	62.7383	3.09255	3.628	1.43389	3.78524		1.42509		0.430328	0.430328	2.95069	1.29104	3.44701
	3	6.26285	11.7785	4.13156	3.65714	1.69302	1.10417	1.31956	12.7311	3.39384	4.06878	35.2263	34.3252	61.9711	62.132	7.25125	3.5651	3185.06	5.19259	4.05561	1.18985	7.37437		1.00444		0.54335	1.3045	3.49196	2.18112	3.54667
	4	15.9229	11.0336	7.53987	11.8461	4.1389	8.49488	7.9378	11.2333	5.34102	9.97307	16.4871	10.4492	10.613	12.3021	6.72634	2.43584	427.962	32.3496	2.29564	48338.8	2.03439		71.0475		0.941131	0.430328	0.430328	0.430328	0.430328
	5	8.4877	4.90503	14.2283	23.1114	12.5727	12.946	21.4393	9.4931	46.0019	47.8251	5.45289	12.8229	23.1506	24.3189	24.1932	16.3171	2864.04	145.635	9326.29	282259	8.94172		3302.72		0.430328	0.489858	0.430328	0.430328	0.882104
	6	9.13497	7.97537	10.2938	6.37776	9.27099	5.45611	5.97402	9.17204	1443.67	5.66901	21.6423	21.5863	43.4529	52.3652	36.2447	3.58363	13650	35329	61351.8	2.94493e+06	533.925		11008.6		1.06027	0.993757	1.06854	0.430328	0.430328
	7	2.05569	2.10044	3.66202	7.34411	8.81956	8.79826	9.27468	7.78802	1370.76	63.4333	25.48	13.1255	27.0448	38.0739	2520.09	51.2909	90495.5	162537	932024		1406.28		520268		0.430328	0.430328	6.08572	7.67664	0.430328
	8	9.76848	18.8164	18.4782	7.77673	5.04507	10.9482	11.1341	11.5305	15258.9	6.41982	37.6812	25.3483	14.4977	43.1583	2913.63	34.9874	5.10584e+07	1.0637e+06	1.76303e+06				887248		7.23249	2.14539	2.83085	0.430328	0.430328
J	spleen	NP-gHgL								NP-gB								NP-gp42								NP-cocktail								Free-cocktail								PBS
		0.161745	0.702457	78.0265	0.162488	0.207773	0.094117	0.064344	368.1	0.273602	0.119638	15.9104	0.326453	0.273307	0.156718	0.167271	0.125026	15.9733	0.256702	0.173129	4.86687	0.249063	1.46686	1.63094	1.46686	0.081756	0.140433	0.163595	0.204414	0.045585	0.209358	0.125334	0.20931	341.306	0.040288	0.167784	0.046098	0.195043	23.7733	0.050029	0.129682	54.3159	184.317	17362	1599.9	66.659		205.882
	statistic
		P value
	NP-cocktail vs. NP-gHgL	0.3247
	NP-cocktail vs. NP-gB	0.9173
	NP-cocktail vs. NP-gp42	0.2418
	NP-cocktail vs. Free-cocktail	0.7219
	NP-cocktail vs. PBS	<0.0001
	NP-cocktail vs. Mock	0.9862
	LN	NP-gHgL								NP-gB								NP-gp42								NP-cocktail								Free-cocktail								PBS
		1.05965	1.50636	13.848	2.75144	0.39005	3.43613	0.424571	7642.37	0.07196	0.678344	21.3469	0.230139	1.09802	0.336101	0.621298	0.548492	84.7924	1.24191	0.826114	0.021093	0.737327	0.21744	0.168012	0.162245	0.060169	0.455995	0.29224	0.182364	0.374602	0.306782	0.064318	0.183764	1570.49	1.55926	27.1316	0.051367	0.160088	0.013755	0.172445	0.082039	87.0328	228.669	415.645	390.977	150.869		23721.2
	statistic
		P value
	NP-cocktail vs. NP-gHgL	0.0609
	NP-cocktail vs. NP-gB	0.844
	NP-cocktail vs. NP-gp42	0.9108
	NP-cocktail vs. Free-cocktail	0.7653
	NP-cocktail vs. PBS	<0.0001
	NP-cocktail vs. Mock	0.9719
[truncated: 5 more columns]

## Sheet: Figure7
B	NP-gHgL								NP-gB								NP-gp42								NP-cocktail								Free-cocktail								PBS								Mock
	46	79	77	63	75	86	79	89	74	63	64	68	57	49	45	35	53	52	70	64	74	54	64	27	59	75	78	43	31	48	38	45	98	73	96	83	66	89	80	81	109	224	143	131	126		153		35
	statistic		p value
		NP-gHgL vs. NP-gB	0.553
		NP-gHgL vs. NP-gp42	0.5781
		NP-gHgL vs. NP-cocktail	0.2687
		NP-gHgL vs. Free-cocktail	0.9648
		NP-gHgL vs. PBS	<0.0001
		NP-gHgL vs. Mock	0.0662
		NP-gB vs. NP-gp42	>0.9999
		NP-gB vs. NP-cocktail	0.9988
		NP-gB vs. Free-cocktail	0.1128
		NP-gB vs. PBS	<0.0001
		NP-gB vs. Mock	0.8039
		NP-gp42 vs. NP-cocktail	0.9982
		NP-gp42 vs. Free-cocktail	0.1227
		NP-gp42 vs. PBS	<0.0001
		NP-gp42 vs. Mock	0.7857
		NP-cocktail vs. Free-cocktail	0.0351
		NP-cocktail vs. PBS	<0.0001
		NP-cocktail vs. Mock	0.9603
		Free-cocktail vs. PBS	<0.0001
		Free-cocktail vs. Mock	0.0077
		PBS vs. Mock	<0.0001
C		Tumor	No Tumor
	NP-gHgL	1	7
	NP-gB	0	8
	NP-gp42	0	8
	NP-cocktail	0	8
	Free-cocktail	2	6
	PBS	5	3
	Mock	0	5
D	NP-gHgL					Free-cocktail					PBS
	44.3772					1300.82	1049.32				280.876	1399621	14813.3	50473916	1626440
E	NP-gHgL					Free-cocktail					PBS
	67.6					43.2	31.1				21.8	41.3	60.8	59.1	67.6
F	NP-gHgL					Free-cocktail					PBS
	29.8					32	32.5				16.7	31.4	35.1	35.4	29.8
G	NP-gHgL					Free-cocktail					PBS
	51.9					64	78.7				78.4	81	78.4	73.7	63.1
[truncated: 4 more columns]

## Sheet: FigureS2
	gp350
	91.7184	92.918	95.0222	93.6938	96.2258	93.7329	92.924	92.1164	96.4139	92.6645	98.7696	99.0434	94.6423	98.0736	95.4456	94.1571	90.1014	92.3924	94.1737	90.5272	91.7344	90.7148	90.6437	98.3347	98.9301	94.6845	98.7986	92.2244	95.5992	98.2389	98.2	93.3333
	gHgL
	98.1828	99.1324	98.7256	95.4202	99.8055	99.0327	99.5443	96.1432	95.3216	94.6263	90.1783	90.463	92.9747	92.4137	90.4408	92.6612	97.6973	96.237	99.8428	99.656	96.8298	98.2075	93.8768	98.8547	95.3993	99.1626	99.1726	98.7913	94.5843	99.225	99.4537	99.1458
	gB
	90.5556	94.0761	91.2609	98.541	99.3454	98.6676	90.5388	91.8964	95.6791	90.043	94.5134	91.4751	90.1778	98.6553	92.6587	96.9119	98.6894	91.36	91.6814	92.2942	98.185	99.5705	91.603	93.1476	96.4715	98.4408	99.6932	96.9621	99.5242	96.6595	98.0668	93.6111
	gp42
	93.8663	97.348	90.1065	97.3333	90.6098	91.8733	91.1008	94.4444	92.5746	96.6018	92.8263	96.2482	95.4023	92.1425	96.875	97.271	91.5945	94.5172	96.375	90.2971	92.905	96.0323	92.9412	92.5473	96.8707	95.3368	94.7817	93.332	96.9596	91.6068	95.8606	94.4913

## Sheet: FigureS3
A	day	NP-gB			NP-gp42			NP-gHgL
	1	82.33	80.21	80.31	72.43	73.5	70.01	87.99	89.43	89.16
	2	80.11	79.88	80.4	73.2	73.04	70.6	82.04	83.93	83.75
	3	78.24	79.64	77.86	72.92	73.8	72.49	84.34	83.16	85.97
	4	80.24	82.69	82.92	75.04	74.05	76.48	88.33	88.74	85.82
	5	76.98	78.74	77.14	73.46	74.19	75.52	87.67	86.98	85.54
	6	81.77	81.46	85.68	74.86	75.42	73.79	86.21	85.92	86.08
	8	80.23	83.33	80.94	72.44	71.71	72.69	84.67	82.13	83.34
	15	76.26	73.54	74.87	76.97	75.83	79.58	89.72	86.41	88.17
	26	71.15	73.35	73.12	79.37	78.14	80.63	88.89	86.68	86.48
	36	77.36	75.63	78.88	79.92	78.59	80.95	88.11	89.12	88.81
B	NP-gHgL-Fresh			NP-gHgL-Store			NP-gB-Fresh			NP-gB-Store			NP-gp42-Fresh			NP-gp42-Store
	3.37157	3.47394	3.17955	3.54052	3.0461	3.08207	4.68984	4.83251	4.36343	4.13354	4.23908	4.71933	2.99196	3.43354	3.3284	2.94011	2.87852	3.42943

## Sheet: FigureS4
A	0.00				1.17				2.34				4.69				9.38				18.75				37.50				75.00				150.00				300.00
	93.6061	107.161	100	103.069	119.182	90.2813	96.9309	90.665	113.555	104.092	110.358	119.693	130.435	102.302	106.522	92.5831	142.583	106.65	98.0818	98.3376	122.634	109.463	110.87	100.895	112.66	87.468	98.0818	93.3504	118.798	99.7698	99.0026	92.9923	96.1125	92.7622	97.0077	90.0767	85.5115	87.4169	88.0307	85.8568
B	0.00				1.17				2.34				4.69				9.38				18.75				37.50				75.00				150.00				300.00
	100	94.9881	100.597	104.057	97.0167	105.728	110.382	107.876	109.069	117.542	98.21	106.802	106.683	109.666	95.2267	116.229	108.95	105.012	103.819	111.456	106.683	113.246	110.263	109.546	114.797	112.172	105.728	98.3294	90.9069	98.0907	98.5442	96.6348	91.8616	96.7542	91.7422	94.5823	85.3819	82.4105	88.6492	89.5465
C	0.00				1.17				2.34				4.69				9.38				18.75				37.50				75.00				150.00				300.00
	93.5484	100	100	91.5849	102.384	104.488	106.732	109.397	105.33	109.677	105.189	103.787	120.337	118.513	114.025	109.397	110.659	115.989	128.612	101.963	117.111	110.94	117.532	123.983	115.428	122.3	116.129	102.665	82.3282	114.165	114.586	94.1094	93.871	97.0968	93.1276	91.0659	89.0463	86.4376	88.0477	87.4193

[truncated: 28 more sheets: FigureS7, FigureS8, FigureS9, FigureS10, FigureS11, FigureS13, FigureS15, FigureS16, FigureS18, FigureS19, FigureS20, FigureS21, FigureS23, FigureS24, FigureS25, FigureS26, FigureS27, FigureS28, FigureS29, FigureS30 …]
